# Supplementary material for: Selective Photo-Assisted Eradication of Triple-Negative Breast Cancer Cells through Aptamer Decoration of Doped Conjugated Polymer Nanoparticles
Source: Pharmaceutics. 2022 Mar 12;14(3):626. doi: 10.3390/pharmaceutics14030626 (PMC8955042; doi:10.3390/pharmaceutics14030626)
Supplement: Supplementary file 1 [file pharmaceutics-14-00626-s001.zip]

Archive with 1 entries (1 files):
- pharmaceutics-1628067-supplementary.pdf
